# Supplementary material for: Effector-Mediated Suppression of Programmed Cell Death by Phytophthora palmivora in Oil Palm
Source: J Fungi (Basel). 2024 Oct 30;10(11):750. doi: 10.3390/jof10110750 (PMC11595804; doi:10.3390/jof10110750)
Supplement: Supplementary file 1 [file jof-10-00750-s001.zip]

Archive with 8 entries (7 files):
- Suppplementary/
- __MACOSX/._Suppplementary
- Suppplementary/SupplementaryTables.xlsx
- __MACOSX/Suppplementary/._SupplementaryTables.xlsx
- Suppplementary/.DS_Store
- __MACOSX/Suppplementary/._.DS_Store
- Suppplementary/Figure S1.tiff
- __MACOSX/Suppplementary/._Figure S1.tiff
