# Supplementary material for: Effector-Mediated Suppression of Programmed Cell Death by Phytophthora palmivora in Oil Palm
Source: J Fungi (Basel). 2024 Oct 30;10(11):750. doi: 10.3390/jof10110750 (PMC11595804; doi:10.3390/jof10110750)
Supplement: Supplementary file 1 [file jof-10-00750-s001.zip › Suppplementary/SupplementaryTables.xlsx]

## Sheet: Table S1
Table 1S. Cytoplasmatic effector summary information and primer information
											Co-Expression network
Accession Number GenBank	Construct	ID cytoplasmatic effector	Nucleotide sequence citoplasmatic effector	Aminoacid sequence citoplasmatic effector	Primers	Sequence primers 5´-- 3	Expression levels P.palmivora vs Oil palm clone	Effector P	Apoplast P	Secret Santa	Hub Score	Variant_Category (12 isolations)
PQ478062	pANIC5B::689-690_Avr3F	689-690_PpalZC01_tig00001968_20562_Avr3a	ATGCGTCTATTTTTCATGCTGTCTGTTACGGTGGTCGCCCTATACTTTGGTGCCTGTAACGCGACTGCGGCTTTCGATGAAAGCAAGATCAAGATGATAGAACTACCAGGCATCGTCCACTCAACTGGTGAAGGGCAGCAGGTCGGTGCTAACAGCAGACGATTTCTTCGAACTCACCAAGAGAATGGAGTTTCCTCAACAGAGGAGCGAGGCTTCAATATCGCGGGGTTGGTGAAGAAATGGCAGGCCAAAAAATTGGCTAAGGAACTATTGAACGATCCAAACAAGGCACAAATAGCATACAGGGAGTGGCAAGCGGCTGGCAAGACCCTGACAGACATTGACAACTTCTTGAAACTAGCGGACCCCAAGAAAAATGGTGCAAAGTACAATCAGGTT…	MRLFFMLSVTVVALYFGACNATAAFDESKIKMIELPGIVHSTGEGQQVGANSRRFLRTHQENGVSSTEERGFNIAGLVKKWQAKKLAKELLNDPNKAQIAYREWQAAGKTLTDIDNFLKLADPKKNGAKYNQVYNGYMYHLDLLA	ABCN689_Avr3aF_145U_009038_F	AAGGGGACAAGTTTGTACAAAAAAGCAGGCTTCATGGACTACAAGGACGACGATGACAAAGTCAAGCTTCTCGAGAATTCCACTGCGGCTTTCGAT	G57t072
					ABCN690_Avr3aF_145U_009038_R	ACGGGGACCACTTTGTACAAGAAAGCTGGGTCTTACGCCAGCAAATCCAAGTGGTA
PQ478063	pANIC5B::896-897_RxLR	896-897_PpalZC01_tig00000064_00650_RxLR	ATGCGTTTCAGCTTTCTCGTGGTCCTCATTGTGGCTACCTTCATTGCGAGTTGCATCAGCTTCACCAATGCCGAAAATGTGGCTCAGATCAATGCCATTGAGGGTGACAACAACCTTAAAGGCACTCGAAGACTAGCCACGACGGATGAGTGGTGGCTTTCGGACAACACTGAAGAGAGAGGAGGTACTTCGTTCTTGGGCAAACTAAAATTGAAAGCGAGTAGAATCCGCGGTTCTGGTGCAGTGAAGACGGAAAAGCTCAATGATGCTCAGATTAAGACCATTTCGAAGGAGGTTGCGACGACGGTGAAGAAAGACCGCAGGACGTGGCCCATTATCAAGAAGTACCTCGTGTTTATCTACGGCGCGCTCCTTGCAGGTCTCATCTATGTTAGTGTC…	MRFSVFVALLVATFIACTSFSSAENVANDIDLRRLRADALPVPGVENAAKNAASFVTKLKDKTALSKAVKAVQANNADEQAVRRIIQGYAAAKEGAKISDEAIAKLSASMATVVQKNPKSWPRLRKFAKYTLGATVGALAIYGAYKLLTRSNSSAVAPTTTTGSA	ABCN896_RXLR_145U_Mtig64gene6.35_attBFlag_F	AAGGGGACAAGTTTGTACAAAAAAGCAGGCTTCATGGACTACAAGGACGACGATGACAAAGTCAAGCTTCTCGAGAATTCCGAAAATGTGGCTCAG	G34t024t072:G57t024t072t120	Unlikely effector	Non-apoplastic	Secreted	0.32603	No variant
					ABCN897_RXLR_145U_Mtig64gene6.35_attB_R	ACGGGGACCACTTTGTACAAGAAAGCTGGGTCTTACATTTGATAAAGCATAGCGTC
PQ478064	pANIC5B::1033-1034_RxLR	1033-1034_PpalZC01_tig00001970_20615_RXLR	ATGCGTCTGTCTTGTGCCTTCCTAATTGCTGCTGCTACAGCAACTCTACTCACAAGTGGCAAGGTTGCGGCCGCAGACTCCGTCCGCAAGTCCGATATCTCGACAATGGCATTGCCAGATGCGGTTACTGCGATTGGTATGGCCCAGGACTTCGGTGGTAAAAAGAGATTCTTGCGCTATCACAACAACGAGCTTCGCGATGACAAGATAGACGACGAAGACCGGGGCCTCTTCGATCCCGCGAGGCTGGACGCTCTTACGCGGGAAGCAAATGATTTGACTGCTTCAACACTAAAAAAAACCGGCGTGAAGAGGTTTTTTTACACATTGACGAACAACTACAATCCGTACAACGTCCCGATCCCGGACGAATACCAGAAACTCCGAACGCTGTATCAT…	MRLSCAFLIAAATATLLTSGKVAAADSVRKSDISTMALPDAVTAIGMAQDFGGKKRFLRYHNNELRDDKIDDEDRGLFDPARLDALTREANDLTASTLKKTGVKRFFYTLTNNYNPYNVPIPDEYQKLRTLYHSWYYHRYIPKLEAKGLLT	ABCN1031_RXLR_Ppal_00026812_AttBFlag_F	AAGGGGACAAGTTTGTACAAAAAAGCAGGCTTCATGGACTACAAGGACGACGATGACAAAGTCAAGCTTCTCGAGAATTCCATGCGTCTGTCTTGT	G34t024:G57t072t120***	Effector	Non-apoplastic	Secreted	2.0308e-06	Significat variant
					ABCN1032_RXLR_Ppal_00026812_AttB_R	ACGGGGACCACTTTGTACAAGAAAGCTGGGTCTTAAGTAAGCAATCCCTTAGCTTC
PQ478065	pANIC5B::1340-1341_REX1	1340-1341_PpalZC01_tig00002494_36309_REX1	ATGCGTCTTTCCTACTTCATGATTGTCGTTTTGACTGGCCTTGTAGCCTGCAACAATGGTGTTGTAGCCGATTCCAATGCCGACAAGACAATCACGTCGGAGCATGATCAAGTGCTTTCGGATCGCGAGCTGATCGACACTGGTGTCAATGACAACGAAAAACGTCTCCTTCGTACAGCCGCCAAGGTGGAAACCGATTCCGATGACAAAGAGGAAGAGAGATTCTCTCTTATCCAGACGAGCAACACCCCCCGATACGCAATTTGGTTCGACGAAGAAATGACGCCACGCGATGCCCGGATAGATCTGGGGTTGACTGGAATGTGGGCTGACGTGAAGGTTGTCAAACAGTCAATCTACGAGGGCTACGTCAAGTACTACAACAGACGCTGCGGCTAC…	MRLSYFMIVVLTGLVACNNGVVADSNADKTITSEHDQVLSDRELIDTGVNDNEKRLLRTAAKVETDSDDKEEERFSLIQTSNTPRYAIWFDEEMTPRDARIDLGLTGMWADVKVVKQSIYEGYVKYYNRRCGYEENSDKDFCINKEF	ABCN1340_REX1_145U_008850_AttBFlag_F	AAGGGGACAAGTTTGTACAAAAAAGCAGGCTTCATGGACTACAAGGACGACGATGACAAAGTCAAGCTTCTCGAGAATTCCGATTCCAATGCCGACAAGACA	G34t072
					ABCN1341_REX1_145U_008850_attB_R	ACGGGGACCACTTTGTACAAGAAAGCTGGGTCCTA TGTTAATGCAGAAGTCCTTATCGC
PQ478066	pANIC5B::1350-1351_Avr	1350-1351_PpalZC01_tig00000255_03536_Avr	ATGCGTCTCTTCAACATGACCCTTGTGGTTCTTGCGGCCACCCTCCTTGCAAGTGGCACAGCAGTGTCAAATGCCGATCAGGCCAGCTTGTTGAACGTAAACGTTGATCACTCCTCGCGTGTTCTCTCTGGCGAGGACAAGAATTTTCTTCGACGTCATCCAACTGAACACGACGAGGAAGAGAGGGGTGGCGGGACTAACATGTTCGCTGCGCTGAAGCTGCAAAGAATGAAGGAGGATTTGGATTACCGCTTGAAGGTGTTCGCGCGTTGGCGATACTATGGAAAGTCCGTTGACGATGCAAAAGAACATGCAACAAAACATCTCGCTACAGCGTACAAAAACTTCCTGAATTCGCAAACGAGGTCGGGGTTAGAGATGAATCCTCTCCGTATCCAC…	MRLFNMTLVVLAATLLASGTAVSNADQASLLNVNVDHSSRVLSGEDKNFLRRHPTEHDEEERGGGTNMFAALKLQRMKEDLDYRLKVFARWRYYGKSVDDAKEHATKHLATAYKNFLNSQTRSGLEMNPLRIHRQN	ABCN1350_Avr_PpalZC01_tig00000255_03536_AttBFlag_F	AAGGGGACAAGTTTGTACAAAAAAGCAGGCTTCATGACTACAAGGACGACGATGACAAAGTCAAGCTTCTCGAGAATTCCGCCGATCAGGCCAGCTT	-	Effector	Non-apoplastic	Secreted	8.0162e-06	Significat variant
					ABCN1351_Avr_PpalZC01_tig00000255_attB_R	ACGGGGACCACTTTGTACAAGAAAGCTGGGTCCTAATTTTGTCTGTGGATACGGAGAGG
PQ478067	pANIC5B::1540-1541_RxLR	1540-1541_PpalZC01_tig00001055_13615_ RxLR	ATGCGTTCCCGTTTTATCCTGCTCGCCGTTGCAACTTCTCTCCTACTATACTCTGATGCTGCCTTGATCGCTGTGGCCGAGGACCAAAATCCAATACGGAGGGCTAGTGGCCCAGGCCTTGTTTTAGATCGTATCACGAGCAATGCCCGATTCCTGAGAGCCCGCGAGGGTACGAATGACGAAGATTTGAATGATGAAGAGCGCGCCACCCTTGATAGGGAGCAAATCGCTATCCGCCTCCAATCCGGCCGACGACATCCCTCAGCTCAAGAAGTTCCTCGCCGGTATAGAAGACGAAAACAGCAAGTTATTCAAGCATATTTCCGAAGAAATGAAGGTTGA	MRSRFILLAVATSLLLYSDAALIAVAEDQNPIRRASGPGLVLDRITSNARFLRAREGTNDEDLNDEERATLDREQIAIRLQSGRRHPSAQEVPRRYRRRKQQVIQAYFRRNEG	ABCN_1540_RxLR_145C_13615_AttBFlag_F	AAGGGGACAAGTTTGTACAAAAAAGCAGGCTTCATGGACTACAAGGACGACGATGACAAAGTCAAGCTTCTCGAGAATTCCGTGGCCGAGGACCAAAATC	G34t024t072t120:G57t024t072t120	Non-effector	Non-apoplastic	Secreted	4.1153e-08	Significat variant
					ABCN_1541_RxLR_145C_13615_attB_R	ACGGGGACCACTTTGTACAAGAAAGCTGGGTCTCAGGAAATATGCTTGAATAACTTGCTG
PQ478068	pANIC5B::1546-1547_RXLR	1546-1547_PpalZC01_tig00002509_36573_RxLR	ATGCGCAGTCATTACATCGCCATTTTAATTATCACCACGTTCCTTACAACGAGCGGTGCTGTTCCTGTGGCCAAGAGCACTGAGATGATCAAAAGTGGCGGACGGCGTCTTCTGAGAAGCATCAACACGGCTGACGCAGACACAAATTCAAACCACGAGGAGAGAGAAGGCTTGTTTTCACTACCAGAGGAGCTTGAAGAATTGGTCGAAACGCATCATCACATCCGAGAAGTGTTCACAAAATGGTGTCTGGAAAAAGAATCACCGGAAGAGGAGGCGGAGGAATCACATGCGAAACCCGGTACGAAAGAGGCGGAGAAAGCGGAGCTGTATAAGAAATTCGCGGCGTACGAGGCAGAAAAGGGTGAAACTGGACGCAAGCACAAAATGCTTGAGTGC…	MRSHYIAILIITTFLTTSGAVPVAKSTEMIKSGGRRLLRSINTADADTNSNHEEREGLFSLPEELEELVETHHHIREVFTKWCLEKESPEEEAEESHAKPGTKEAEKAELYKKFAAYEAEKGETGRKHKMLECNV	ABCN_1546_RxLR_145C_36573_AttBFlag_F	AAGGGGACAAGTTTGTACAAAAAAGCAGGCTTCATGGACTACAAGGACGACGATGACAAAGTCAAGCTTCTCGAGAATTCCGGCCAAGAGCACTGAGATGA	G34t024t072t120:G57t024t072t120	Non-effector	Non-apoplastic	Secreted	0.00037082	No variant
					ABCN_1547_RxLR_145C_36573_attB_R	ACGGGGACCACTTTGTACAAGAAAGCTGGGTCCTAACGTTGCACTCAAGCATTTT
PQ478069	pANIC5B::1548-1549_RxLR	1548-1549_PpalZC01_tig00002538_37329_RxLR	ATGCGAGTACAGTCTGTATTGCTTTTCATTCTCATCGCATCAACTGCATTTGCCGCTGCCGATTCAACTACAACCAGCATTGCGACGATCCAGTCCGATGAGCTGTCTTCTCGAGTGGTAATAGCTGATCACAAGCAAGTCAAGCGATCACTGCGTCGGTATATCCCTGGTGAGCTCGATTCTGCAGATGAAGAAGATAGAGGTGCACTTGACAAGGTGGATGATATAGTCACGAAGTTAGACGACGTGGCGGGGAAGCAAAAGAAGCTTACACCCAAATGGGACGCGTTAGTCAAGAAAAATTTGGAACAGTTGTCGACGACGGGTGCGCTTGCAAAAAAGCTCTCCGACAAGTACGAAGACGCTTATAAATTGAGTTTGCCGACGCTGAAGCAGCTG…	MRVQSVLLFILIASTAFAAADSTTTSIATIQSDELSSRVVIADHKQVKRSLRRYIPGELDSADEEDRGALDKVDDIVTKLDDVAGKQKKLTPKWDALVKKNLEQLSTTGALAKKLSDKYEDAYKLSLPTLKQLDEIEKLRVNDIATYNKETGKSMRRVIEPFDGIKIAPKKFLESHVGRDLQRYDPVDGSRLLSASVVSRPKNQGGGDVLLISSSNPNKGDWLLPKGGWDKGEDVKRAAMREVIEEGGVRSKLLLRYFVGCLTRGLQVNAQLLHGLGKSKFSEGDKKYTYYSYMMKSSTVYDDWAESARYRIWVCGYTMQNPYRLYGRANNCADLVFRPHMVKVVEKAKKIDGKVKAGKLPEADRKMRKFTLDLE	ABCN_1548_RxLR_145C_42396_AttBFlag_F	AAGGGGACAAGTTTGTACAAAAAAGCAGGCTTCATGGACTACAAGGACGACGATGACAAAGTCAAGCTTCTCGAGAATTCCCCCACGATACCAAGCCGATCT	G57t120	Non-effector	Non-apoplastic	Secreted	2.0699e-06	No variant
					ABCN_1549_RxLR_145C_42396_attB_R	ACGGGGACCACTTTGTACAAGAAAGCTGGGTCCTAAGTGGCTGGGTTATCCATGTAGG
PQ478070	pANIC5B::1550-1551_RxLR	1550-1551_PpalZC01_tig00002699_40906_RxLR	ATGCGTATCGCCACAATCCTACTCGGGGCAGCGACTTTCCTCCTATCGAGTAGGAATGTTCTCTCTTCCGGTGTCGATCCTGAAATGAGACGTATAAGGGCGATTGACAGTACCAACATCCAAGATGAAGAACGTGCCAATTTCAAGTTTGAATTCAGCTGGTGGGATGACATCGCTCACAAGTTACCTGAACAATTCCAGAGAATGAGGACTCAACCAACATACTTAGAAACCATTTTCGAGTCGTGGAGACAGGGGTGGACCACTCTAGATGAAGCTGTTGCCTTCATGAAGAAAGAAGGTTTGAATGACAAGGCGATTGCTCAGTTCAAGGCGGCGTACAAAAAATACCTGGAGGCAAACCCCGTGTTTTAA	MRIATILLGAATFLLSSRNVLSSGVDPEMRRLRAIDSTNIQDEERANFKFEFSWWDDIAHKLPEQFQRMRTQPTYLETIFESWRQGWTTLDEAVAFMKKEGLNDKAIAQFKAAYKKYLEANPVF	ABCN_1550_RxLR_145U_37329_AttBFlag_F	AAGGGGACAAGTTTGTACAAAAAAGCAGGCTTCATGGACTACAAGGACGACGATGACAAAGTCAAGCTTCTCGAGAATTCCTCAACTACAACCAGCATTGCG	G57t072	Effector	Non-apoplastic	Secreted	2.5913e-09	Significat variant
					ABCN_1551_RxLR_145U_37329_attB_R	ACGGGGACCACTTTGTACAAGAAAGCTGGGTCCTAGATCCAGAGTAAATTTCCGCATCTT
PQ478071	pANIC5B::1552-1553_RxLR	1552-1553_PpalZC01_tig00002783_42396_RxLR	ATGCGTCTAAGCTGCGTTCTACTTGCAGCTGCTGCCACCCACCTTGCAGTGGAAGGCTTTTCCCCCTCCCACGATACCAAGCCGATCTTGTCCAAGGGTACCGATATGCAATCCACAACTATTGATAATCTTGAGAAGGACTGGTCAAGCCGATCCCTAAGACGTGGGGACATTCACGCTGACATTAAAAATAATGACACGGGAGATGAAGAGCGGGTTATGCCAAAACTCGACCGAGTAGTCTCTGACCTGACTGACGACGGAGTCAATGCCGCTTTGAAACTAACCCGATCGAAGTCGTTATCGTCTGTTAATCCGGATGAGGAACTTGCTGCGCTGAAAGGTCTTTACCAGCATATCAAAGGTCAGGTCACACCGGTGTTCAAAGACCTTGCGGAA…	MRLSCVLLAAAATHLAVEGFSPSHDTKPILSKGTDMQSTTIDNLEKDWSSRSLRRGDIHADIKNNDTGDEERVMPKLDRVVSDLTDDGVNAALKLTRSKSLSSVNPDEELAALKGLYQHIKGQVTPVFKDLAEVKKLNPLQAADEWKIWNKFNTMSMDELASDPFYLFWMKYKQYWDKRYGTAYMDNPAT	ABCN_1552_RxLR_145U_40906_AttBFlag_F	AAGGGGACAAGTTTGTACAAAAAAGCAGGCTTCATGGACTACAAGGACGACGATGACAAAGTCAAGCTTCTCGAGAATTCCGTGTCGATCCTGAAATGAGACG	G34t024t072:G57t024t072t120	Non-effector	Non-apoplastic	Secreted
					ABCN_1553_RxLR_145U_40906_attB_R	ACGGGGACCACTTTGTACAAGAAAGCTGGGTCTTAGGGGTTTGCCTCCAGGTATT
PQ478072	pANIC5B::733-734_BAX	733-734_BAX positive control for a hypersensitive response (donatedpositive control for a hypersensitive response (donated	ATGGACGGGTCCGGGGAGCAGCTTGGGAGCGGCGGGCCCACCAGCTCTGAACAGATCATGAAGACAGGGGCCTTTTTGCTACAGGGTTTCATCCAGGATCGAGCAGGGAGGATGGCTGGGGAGACACCTGAGCTGACCTTGGAGCAGCCGCCCCAGGATGCGTCCACCAAGAAGCTGAGCGAGTGTCTCCGGCGAATTGGAGATGAACTGGACAGCAATATGGAGCTGCAGAGGATGATTGCTGACGTGGACACGGACTCCCCCCGAGAGGTCTTCTTCCGGGTGGCAGCCGACATGTTTGCTGATGGCAACTTCAACTGGGGCCGCGTGGTTGCCCTCTTCTACTTTGCTAGCAAACTGGTGCTCAAGGCCCTGTGCACTAAAGTGCCCGAGCTGATC…	MDGSGEQLGSGGPTSSEQIMKTGAFLLQGFIQDRAGRMAGETPELTLEQPPQDASTKKLSECLRRIGDELDSNMELQRMIADVDTDSPREVFFRVAADMFADGNFNWGRVVALFYFASKLVLKALCTKVPELIRTIMGWTLDFLRERLLVWIQDQGGWEGLLSYFGTPTWQTVTIFVAGVLTASLTIWKKMG	ABCN733-BAX-attb1Flag_F	AAGGGGACAAGTTTGTACAAAAAAGCAGGCTTCATGGACTACAAGGACGACGATGACAAAGTCAAGCTTCTCGAGAATTCCATGGACGGGTCCGGG
					ABCN734-BAX-attb2_R	ACGGGGACCACTTTGTACAAGAAAGCTGGGTCTCAGCCCATCTTCTTCCAGA
					ABCN75	SeqL-A GCGAGAGTAGGGAACTGC
					ABCN76	SeqL-B AACATCAGAGATTTTGAGACAC
